# Supplementary material for: Functionalized Indolizines as Potential Anticancer Agents: Synthetic, Biological and In Silico Investigations
Source: Int J Mol Sci. 2025 Aug 28;26(17):8368. doi: 10.3390/ijms26178368 (PMC12429123; doi:10.3390/ijms26178368)
Supplement: Supplementary file 1 [file ijms-26-08368-s001.zip]

Archive with 1 entries (1 files):
- ijms-3822239-supplementary.pdf
